# Supplementary material for: Characteristics of the Basel Postpartum Hypertension Cohort (Basel-PPHT Cohort): An Interim Analysis
Source: Diagnostics (Basel). 2024 Jun 25;14(13):1347. doi: 10.3390/diagnostics14131347 (PMC11240531; doi:10.3390/diagnostics14131347)
Supplement: Supplementary file 1 [file diagnostics-14-01347-s001.zip]

Archive with 5 entries (4 files):
- supplementary materials/
- supplementary materials/S1.xlsx
- supplementary materials/S2.pdf
- supplementary materials/S3.pdf
- supplementary materials/S4.pdf
