# Supplementary material for: Characteristics of the Basel Postpartum Hypertension Cohort (Basel-PPHT Cohort): An Interim Analysis
Source: Diagnostics (Basel). 2024 Jun 25;14(13):1347. doi: 10.3390/diagnostics14131347 (PMC11240531; doi:10.3390/diagnostics14131347)
Supplement: Supplementary file 1 [file diagnostics-14-01347-s001.zip › supplementary materials/S1.xlsx]

## Sheet: Tabelle1
Blutdruckmesswerte			Bitte ausgefüllte Tabelle an xxxx.xxxx@usb.ch(?) senden.
Name, Vorname
Study ID
Startdatum	DD.MM.YYYY
Tag 1	systolisch(erste Zahl)	diastolisch (zweite Zahl)
1. Messung Morgen
2. Messung Morgen
Durchschnitt Morgen	0	0
1. Messung Abend
2. Messung Abend
Durchschnitt Abend	0	0
Tag 2
1. Messung Morgen
2. Messung Morgen
Durchschnitt Morgen	0	0
1. Messung Abend
2. Messung Abend
Durchschnitt Abend	0	0
Tag 3
1. Messung Morgen
2. Messung Morgen
Durchschnitt Morgen	0	0
1. Messung Abend
2. Messung Abend
Durchschnitt Abend	0	0
Tag 4
1. Messung Morgen
2. Messung Morgen
Durchschnitt Morgen	0	0
1. Messung Abend
2. Messung Abend
Durchschnitt Abend	0	0
Tag 5
1. Messung Morgen
2. Messung Morgen
Durchschnitt Morgen	0	0
1. Messung Abend
2. Messung Abend
Durchschnitt Abend	0	0
Tag 6
1. Messung Morgen
2. Messung Morgen
Durchschnitt Morgen	0	0
1. Messung Abend
2. Messung Abend
Durchschnitt Abend	0	0
Tag 7
1. Messung Morgen
2. Messung Morgen
Durchschnitt Morgen	0	0
1. Messung Abend
2. Messung Abend
Durchschnitt Abend	0	0
